# Supplementary material for: Association between Visceral Fat and Brain Structural Changes or Cognitive Function
Source: Brain Sci. 2021 Aug 4;11(8):1036. doi: 10.3390/brainsci11081036 (PMC8391376; doi:10.3390/brainsci11081036)
Supplement: Supplementary file 1 [file brainsci-11-01036-s001.zip]

Archive with 1 entries (1 files):
- brainsci-1320517-supplementary.pdf
